# Supplementary material for: Morphology and Histology of the Orbital Region and Eye of the Asiatic Black Bear (Ursus thibetanus)—Similarities and Differences within the Caniformia Suborder
Source: Animals (Basel). 2022 Mar 22;12(7):801. doi: 10.3390/ani12070801 (PMC8997068; doi:10.3390/ani12070801)
Supplement: Supplementary file 1 [file animals-12-00801-s001.zip]

Archive with 1 entries (1 files):
- animals-1623031-supplementary.pdf
